# Supplementary material for: TOPOVIBL-REC114 interaction regulates meiotic DNA double-strand breaks
Source: Nat Commun. 2022 Nov 17;13:7048. doi: 10.1038/s41467-022-34799-0 (PMC9671922; doi:10.1038/s41467-022-34799-0)
Supplement: Supplementary file 4 — Source Data [file 41467_2022_34799_MOESM4_ESM.xlsx]

## Sheet: Fig3b
L Top6blW562A/W562A	Z Top6blW562A/W562A	L Top6blΔ17Ct/Δ17Ct	Z Top6blΔ17Ct/Δ17Ct	L Top6bl-/-	Z Top6bl-/-
0.189944	0.360135	0.0831003	0.0444671	0.032093	0.0462838
0.502108	0.214738	0.0434863	0.057961	0.156418	0.0352466
0.179721	0.402013	0.0576216	0.066233	0.045222	0.0519666
0.377689	0.130881	0.0545001	0.0429655	0.0568451	0.0506527
0.11852	0.251423	0.0463895	0.0572168	0.0226816	0.0429661
0.157213	0.668859	0.125108	0.053388	0.0348694	0.0406338
0.149861	0.114909	0.0784309	0.0341932	0.0591039	0.048419
0.204869	0.105338	0.0645331	0.0685101	0.0644214	0.0739752
0.283541	0.692988	0.0908956	0.0705597	0.0519512	0.0508497
0.0942311	0.133053	0.130087	0.201866	0.0387752	0.0285455
0.251594	0.0863219	0.0915653	0.109917	0.0313872	0.0200377
0.216647	0.188745	0.094554	0.0607734	0.101973	0.0308121
0.064589	0.131499	0.106934	0.109904	0.037834	0.0559413
0.0627048	0.240331	0.137579	0.0965431	0.0311048	0.0728255
0.0816527	0.133987	0.086541	0.112033	0.0529394	0.056007
0.0626866	0.107234	0.0566501	0.0639284	0.0510101	0.0947684
0.193426	0.238008	0.179761	0.117355	0.0495983	0.0504556
0.145671	0.105263	0.202876	0.0962052	0.048516	0.0450027
0.0904461	0.171291	0.116943	0.162843	0.0565157	0.0565983
0.120218	0.0625166	0.122134	0.148706	0.0473866	0.101272
0.0970512	0.0969175	0.0692785	0.093664	0.0360458	0.0456925
0.401666	0.114194	0.0972569	0.140072	0.0454102	0.026476
0.087713	0.270388	0.14452	0.128054	0.0409398	0.0761104
0.0786358	0.236024	0.122714	0.106174		0.0666171
0.0790257	0.271554	0.256877	0.17968		0.054496
0.194918	0.110218	0.157168	0.110449		0.0722342
0.0602355	0.229871	0.181363	0.0964217		0.0439844
0.0948434	0.198715	0.141743	0.109988		0.0429989
0.0785757	0.0532808	0.0689406	0.164235		0.04428
0.0858791	0.310782	0.102593	0.180131		0.0472364
0.143921	0.0941288	0.0954222	0.155062		0.0543974
0.0766477	0.178314	0.190107	0.319434		0.0344254
0.0827439	0.17592	0.128067	0.153887		0.0572553
0.0545465	0.22804	0.200517	0.0870435
0.0661209	0.0979504	0.0964727	0.108206
0.1117	0.134301	0.137537	0.188139
0.186992	0.265645	0.110047	0.0945213
0.0755148	0.0790633	0.176114	0.259495
0.0896047	0.218376	0.0481408	0.292036
0.145995	0.183726	0.0509121	0.324923
0.0773493	0.065593	0.29766	0.119222
0.195232	0.132595	0.0672242	0.128367
0.180322	0.0455946	0.140555	0.120804
0.0967979	0.109909	0.0747418	0.121968
0.102841	0.214246	0.108377	0.127891
0.0990845	0.266763	0.0729411	0.11636
0.141736	0.205862	0.0842744	0.181715
0.079396	0.275765	0.099293	0.036862
0.096822	0.398027	0.193445	0.0409226
0.0873375	0.442754	0.130969	0.121221
0.0546358	0.488896	0.351513	0.175092
0.0860142	0.775796	0.253541	0.12302
0.123264	0.483495	0.0979337	0.104406
0.0729564	0.842029	0.114357	0.366944
0.0619328	0.686684	0.125394	0.137082
0.320989	0.316179	0.116798	0.114502
0.184803	0.153182	0.13782	0.125862
0.211105	0.79212	0.0712564	0.0873669
0.204191	0.7389	0.0776401	0.211511
0.175229	0.96161	0.210311	0.115079
0.0423311	0.264942	0.0939466	0.261721
0.123288	0.312764	0.129229	0.127805
0.670061	0.313227	0.0716614	0.0861879
0.0819507	0.843467	0.0982678	0.219401
0.671105	0.728668	0.139337
0.22524	1.43461	0.114616
0.175948	0.712802	0.0657685
0.114735	0.80382	0.395379
0.0967278	0.741976	0.0978871
0.283289	0.992103	0.0806071
0.660211	0.805743	0.275626
0.0853332	0.313419	0.0552803
0.724388	0.832514	0.10456
0.17048	0.680709
0.199515	0.48584
0.197071	2.08107
0.205592	0.75793
0.309767	0.477843
0.0857126	0.0880243
0.111419	0.25793
0.123862	0.226187
0.136131	0.187152
0.0995226	0.0708779
0.0912937	0.750034
0.118993	0.331352
0.0707432	0.305804
0.0944153	0.702048
0.523618	0.211002
0.432117	0.286856
0.209219	0.15776
0.233399	0.322362
0.263597	0.330547
0.289745	1.16495
0.292401	0.351068
0.298115	0.219073
0.619693	0.250611
0.669376	0.490817
0.250109	0.828509
0.301654	0.366666
0.237241	0.556082
0.134803	0.492486
0.203901	0.226108
0.123606	0.393271
0.344185	0.558975
0.442819	0.49891
0.219815	0.48552
0.128812	0.214197
0.122349	0.28357
0.0931068	0.368542
0.0995142	0.668039
0.126243	0.518544
0.220589	0.409528
0.1969	0.52398
0.124698	0.368604
0.148894	0.385072
0.276116	0.460231
0.362373	0.25808
0.10369	0.0659764
0.0927749	0.230658
0.146155	0.509665
0.18072	0.870838
0.325139	0.184552
0.430444	0.322721
	0.558662
	0.106009
	0.481906
	0.283129
	0.329694
	0.695399
	0.213754
	0.37213
	1.05693

## Sheet: Fig3b_pvalues
Mann Whitney test Two-tailed
	L Top6blΔ17Ct/Δ17Ct	L Top6bl-/-	Z Top6blΔ17Ct/Δ17Ct	Z Top6bl-/-
	vs,	vs,	vs,	vs,
	L Top6blW562A/W562A	L Top6blΔ17Ct/Δ17Ct	Z Top6blW562A/W562A	Z Top6blΔ17Ct/Δ17Ct
p value	0.0006	<0,0001	<0,0001	<0,0001

## Sheet: Fig3d
	WT		Top6blΔ17Ct/Δ17Ct		Top6bl-/-		Top6W562A/W562A
	L	Z	L	Z	L	Z	L	Z
	42	132	22	9	2	8	9	16
	76	48	1	10	5	7	20	79
	191	75	4	1	2	1	48	66
	28	142	4	2	2	10	47	66
	215	86	8	1	5	2	3	31
	148	106	5	2	3	2	60	118
	195	89	11	1	5	3	62	45
	71	144	6	5	1	6	7	50
	64	76	2	8	5	1		55
	27	185	2	3	5	11		49
	1	87	1	9	1	4		78
	122	199	2	6	1	2		93
	67	222	9	3	3	3		12
	111	17	2	4	27	3		144
	124	172	21	1	2	8		73
	133	95	2	1	3	1		44
	126	168	1	8	2	6		88
	155	186	2	16	4	1		77
	84	198	4	1	1	9		21
	45	112	2	10	7	5		15
	151	120	5	3	1	13		59
	86	163	4	11	9	11		72
	77	71		3	9	4		53
	43	99		4	3	9		16
	67	161		14	3	1		22
	70	72		3	1	11		71
	75	151		8	6	1		68
	101	118		1	5			71
	138	157		4
	156	199
	156	177
	20	54
	152	107
	43	70
	40	106
	54	81
	88	80
	6	163
	73	159
	115	216
	157	202
	277	293
	266	214
	144	118
	158	124
	50	204
	18	189
	118	190
	96	187
	14	233
		93
		274
		120
		109
		191
		157
		120
		223
		166
		227
		143
		111
		181
		137
		136
		108
		140
		163
		114
		114
		115
		321
		91
		164
		116
		165
		232
		187
		77

## Sheet: Fig3d_pvalues
	W562AL	W562AZ	L Top6blΔ17Ct/Δ17Ct	Z Top6blΔ17Ct/Δ17Ct	L Top6bl-/-	Z Top6bl-/-
	vs,	vs,	vs,	vs,	vs,	vs,
	wtL	wtZ	wtL	wtZ	wtL	wtZ
	0.001	<0,0001	<0,0001	<0,0001	<0,0001	<0,0001

## Sheet: Fig3f
	WT		Top6blΔ17Ct/Δ17Ct		Top6W562A/W562A
	L	Z	L	Z	L	Z
	88	204	525	448	339	218
	60	148	525	214	300
	350	120	71	311	503	283
	124	324	428	364	540	258
	350	26	338	245	323	275
	356	23	93	365	457	529
	243	9	180	208	472	272
	510	28	338	211	538	373
	155	19	495	211	386	414
	450	114	506	418	278	349
	328	27	290	532	375	380
	308	27	454	520	384	402
	155	17	410		378	366
	291	413	659	141	323	252
	606	3	549	143	270	276
	129	2	707	436	211	342
	239	225	231	478	412	381
	282	201	564	297	287	272
	504	61	407	512	155	213
	319	116	516	361	356	195
	268	150	374	359	371	181
	295	56	184	554	223	440
	429	220	530	231	105
	280	164	413	392	367
	135	167	421	273	353
	92	122	401	417	220
	384	205	323	276	482
	269	165	256	349	234
	272	27	375	468	187
	106	115	417	401	118
	364	269	628	235	230
	338	122	478	286	387
	487	87	461	502	240
	338	12	437	440	318
	279	7	254	308	293
	504	291	531	313	164
	384	291	381	527	385
	175	42	333	305	266
	476	25	179	314	378
	324	28	377		400
	362	140	281		365
	411	450	554
	374	104	393
	565	42
	305	313
	222	112
	278	93
	249	59
	503	79
	622	207
	381	151
	63	68
	65	102
	141	172
	165	391
	214	223
	268	249
	246	102
	177	95
	263	118
	202	112
	152	34
	400	71
	280	83
	345	58
	257	76
	407	77
		31
	88	128
	217	40
	243	38
	228	21
	368	212
	255	44
	254	171
	283	101
	240	61
	217	38
	201	69
	135	190
	173	81
	167	80
	164	27
	284	81
	189	197
	183	14
	259	60
	374	12
	325	103
	326	155
	225	132
	281	188
	89	120
	210	102
	186	308
	337	135
	266	165
	283	88
	198	150
	360	97
	356	93
	213	277
	275	222
	147	51
	85	110
	200	135
	209	152
	319	145
	424	148
	325
	289
	127

## Sheet: Fig3f_pvalues
	L Top6blΔ17Ct/Δ17Ct	L Top6blW562A/W562A	Z Top6blΔ17Ct/Δ17Ct	Z Top6blW562A/W562A
	vs,	vs,	vs,	vs,
	wt L	wt L	wt Z	wt Z
	<0,0001	0.0072	<0,0001	<0,0001

## Sheet: Fig4b
ImageJvsCellpro.pzfx
	WT		Top6blΔ17Ct/Δ17Ct		WT		Top6W562A/W562A
	L	Z	L	Z	L	Z	L	Z
	4072.25	2385.41	5432.14	2844.43	19776.5	24087.5	30811.8	12488.2
	1664.71	2286.53	2566.29	5082.33	20215.1	20110.3	40256.6	8737.03
	2716.52	2711.05	7190	6693.37	15293.7	16822.7	1112.39	32990.8
	2948.07	2701.53	2251.32	5829.93	9997.87	18709.3	1353.31	16861.4
	2332.54	1637.58	2821.12	7293	11365	22902.1	8731.88	6829.87
	1067.26	3042.02	2869.77	12160.7	32918.2	24787	10598.1	21646.2
	2895.03	2186.63	4932.08	5257.06	18163.2	8949.83	3679.66	24242.3
	4888.46	5000.32	937.884	3602.04	16595.4	10793.8	5445.78	11517.4
	2413.32	1733.95	1198.39	16678.8	16605.3	8438.86	7348.48	27519.3
	1142.59	3225.22	1195.01	6461.48	13476.1	22739.3	4364.16	35667.8
	3431.32	3893.34	956.047	2514.88	3865.44	31896.4	1582.68	25208.8
	2036.89	2400.76	1625.21	3937.05	14247.8	19284.7	2191.22	11250.5
	1976.76	3373.79	668.947	7797.31	30252.4	18702	20695.9	15511.3
	2600.69	2874.16	5638.31	7219.85	28133.8	23740.4	19592.2	32534.9
	1789.94	1798.68	954.111	9436.65	7156.29	12684.7	27658.3	36001.9
	2032.6	2403.06	2892.59	5362.33	6659.49	11692	18578.7	24591.8
	1188.82	1997.93	2319.22	17463.4	3402.03	12812.5	18961.9	8495.27
		1429.33	1242.43	7606.58	6908.01	9096.15	8204.27	23569.2
		1866.9	1064.84	3031.85	2615.56	18482.5	3126.89	8911.22
		4686.77	1949.53	2972.97	10281.3	31909	1758.42	1635.9
		4210.52	792.289	13227.1	5528.35	31758.3	16105.9	30704.4
		3813.64	395.225	5495.59	11597.8	22512.8	3975.86	20110.4
		2479.71	6107.83	6584.3	13081.5	11479.9	12643.8	7807.62
		2211.98	4878.35	7175.47	24703.5	10081.5	26850.3	17693
		3531.99	1767.9	8871.96	16699.1	6683.42	32834.5	12586.2
		2539.02	7616.52	5671.86	11704.1	12449.2	4391.27	11857.8
		3792.67	4106.76	5686.33	20311	6359.76	9495.08	6181.2
		1485.23	3790.44	6606.52	25756.9	5362.03	15662.3	26574.9
		2147.02	953.216	11316.2	14665.8	11662.8		5047.94
		2725.12	3371.58	3499.63	16365.7	8606.5		9532.62
		939.494	4701.31	8276.89	15214.2	10172.2		27058.9
		1326.87	1742.07	5384.33	13262.4	10412.4		14515.2
		1204.19	2527.65	11131.6	29250.8	27194.7		9917.51
		2648.81	726.94	4982.55	27553.1	24575.4		29362.3
		1592.46		10668.7	18162.7	8954.8		10420.5
		2043.52		4150.43	9773.73	10457.4		14487.1
		1197.45		6484.26	24984.2	8210.39		22326.9
		2100.54		13179.2	21819.4	19650.4		21498.1
		1962.14		11571.4	8925.34	4822.15		27181
		2155.32		7506.15	25252.7	7907.2		22666.3
		3099.27		2818.16	25502.7	6300.96		29031.7
		2962.64		2825.92	30521.3	16917.6		8537.6
		1530.57		13453.6	25997.5	15378		24776.8
		2541.98		8097.23	12860	16281.2		9319.17
		2386.05		6896.47		6882.23		14467.2
		1643.42		3573.61		6693.66		4900.6
		3027.08		7551.65		6192.88		25618.6
		3219.15		5118.1		17983.6		22670.5
		2576.52		5493.9		13029.1		6561
		3146.34		4238.6		4824.02		5495.51
		1615.74		8983.23		16781.4		27950.3
		3618.69		3312.68		5036.21		17610.3
		4106.61		2743.86		10389.2		14052
		2296.3		2003.41		14685.5		10151.5
		3163.3		2933.4		5097.46		12698.4
		6508.51		3542.31		2437.31		27143.9
		7633.4		4546.24		4955.08		23526.1
		6094.85		7053.71		2715.78		3998.65
		10745.8		5132.04		4985.52		20843
		8832.88		3537.41		9892.14		19154.3
		14594.9		2831.27		5129.94		37238.2
		7393.81		7886.93		5640.39
		3015.22		7592.63		9547.63
		3333.49		12088.4		6877.82
		1663.77		9315.98		5714.93
		1505.69		4914.47		3820.36
		4826.99				5629.02
		4587.49				3488.88
		6187.53				12121.5
		3574.37				12243.7
		2283.33				8594.11
		1540.91				18676.6
		1435.58				11221.7
		1608.09				5285.23
		1168.83				5204.68
		2081.99				5051.84
		2174.35				5997.15
						7986.1
						6877.24
						6170.71
						12135.9
						8721.08
						20388.1
						20002.1
						8428.93
						27152.6
						27711.8
						17807.9
						9381.83
						22215
						11720.2
						9631.37
						19864.4
						24812.4
						30169
						17922.9
						35221.2
						24718.8
						13330.1
						13953.3
						31029
						16108.1
						14865.6
						19807.6
						27149.3
						25492.2
						9817.43
						20100.2
						18989.8
						7821.92
						17657.1
						15953.7
						20154
						21430.4
						17892.6
						15263.6
						22481.7
						28836.7
						16606.2
						18678.2
						4995.95
						11560.7
						8112.7
						11441.6
						25562.3
						25117
						22901.8
						7876.62
						18374.5
						17135
						17340
						27816.1

## Sheet: Fig4b_pvalues
	Top6blW562A/W562A- 7645-1-7678-1-L	Top6blΔ17Ct/Δ17Ct - 7553-3-5-Lb	Top6blW562A/W562A- 7645-1-7678-1-Z	Top6blΔ17Ct/Δ17Ct - 7553-3-5-Zb
	vs,	vs,	vs,	vs,
	wild type-7678-4-5-L	wild type-7553-2-6-L	wild type-7678-4-5-Z	wild type-7553-2-6-Z
	0.0365	0.8047	0.0154	<0,0001

## Sheet: Fig4c
ratio mutant/wildtype	box plot with median and 5-95%
H2AXIntegrate intensitywtvsKI3andD4.pzfx
Top6blW562A/W562A- 7530-KI-earlymid-norm	Top6blW562A/W562A-late-norm	Top6blW562A/W562A-Z-norm	Top6blΔ17Cter/Δ17Cter- 7541-D4-earlymid-norm	Top6blΔ17Cter/Δ17Cter-late-norm	Top6blΔ17Cter/Δ17Cter-Z-norm
2.00267	0.529107	0.389385	0.329045	1.62559	0.835222
0.0941936	0.222122	0.353269	0.328494	0.736008	1.45381
0.352801	0.311136	3.07423	0.422966	2.11897	1.9348
0.109467	0.155785	1.06906	0.417188	0.661711	1.6858
0.130045	0.153845	0.362329	0.335912	0.835417	2.02014
0.811579	0.636338	0.911445	0.216214	0.808083	3.60726
0.54198	0.766169	1.37224	0.328656	1.51066	1.52547
0.116549	1.15141	0.44714	0.345626	0.493847	1.07879
0.128493	1.10433	2.06065	0.679308	1.692	4.66579
0.334588	0.647351	2.42584	0.28093	0.867915	1.8918
0.181081	0.892551	1.54394	0.851824	0.698112	0.699058
0.133388	0.880935	0.70971		0.355611	1.1506
	1.01062	0.967169	0.0891932	0.108998	2.24729
0.155044	1.3011	2.63952		1.74731	2.18404
	0.320707	2.86412	0.0587711	1.46143	2.73024
0.136104	0.987439	2.19907	0.132851	0.502613	1.58873
0.228131		0.543052	0.136277	2.24775	5.08755
0.0980555	1.84173	1.31153	0.151566	1.22644	2.26662
0.718789	1.08982	0.644543	0.100956	1.10427	0.884051
0.119957	0.77138	0.167375	0.277375	0.975687	0.87408
0.596285	0.77955	2.2611	0.204107	1.37178	3.88848
	1.18895	1.14431	0.272814	0.527745	1.59625
	1.19722	0.418996	0.311552	0.212152	1.93198
	0.796444	0.934879	0.5192		2.04563
	1.41837	0.632237	0.0725695	0.33346	2.62671
	1.22934	0.995165	0.228344	0.789333	1.66024
	0.247712	0.337644	0.243025	0.799447	1.65815
	1.32863	1.82254	0.189037	0.761677	1.91538
	1.77298	0.262828	0.700383	0.357437	3.33922
	1.34936	0.702035	0.125777	0.482459	0.971822
	0.991354	1.6188	0.0825508	0.38799	2.39213
	1.29749	0.96282	0.163109	0.377228	1.57669
	1.36384	0.698682		0.33262	3.16556
	0.699809	2.09347	0.308309	0.199855	1.44126
		0.616019	0.137099	0.298001	3.01773
		0.958075	0.082941	0.631336	1.15447
		1.48614	0.218479	0.627471	1.86148
		0.993489	0.384325	0.393405	3.78423
		1.85478	0.174055	0.592414	3.25671
		1.92859	0.166947	0.417507	2.15359
		0.981112	0.0990594	0.402755	0.746349
		0.350804	0.107485	0.6188	0.757583
		1.51264	0.141661	0.477844	3.82969
		0.779103	0.115461	0.414625	2.24124
		1.03116	0.164148	0.551096	2.00263
		0.325866	0.104092	0.56106	1.04489
		1.51215	0.43527	0.471333	2.15586
		1.39386	0.085422	0.333781	1.48039
		0.738136	0.0683375	0.772231	1.55313
		0.410664	0.121414	0.0968907	1.2189
		2.25234	0.10547	1.05713	2.47892
		0.732953	0.415782	0.892914	0.907106
		1.13894	0.180162	0.869624	0.797026
		0.929398	0.500792	0.749166	0.547483
		0.98972		0.405468	0.835326
		1.55429	0.125223	0.590258	0.990946
		1.78737	0.184366	0.559951	1.30376
		0.366046	0.1246	0.770004	1.96504
		1.84605	0.161177	0.655567	1.47955
		1.9531	0.10958	0.654632	0.998291
		6.55218	0.105293	0.645888	0.816863
			0.159209	0.590013	2.39498
		1.97558	0.187553	0.594184	2.25015
		2.14326	0.148325	0.583149	3.57286
		1.65429	0.196219	0.7834	2.70175
		2.16653	0.10416	0.678622	1.42654
		2.22664	0.124832	0.901374
		1.23156	0.248621	0.882313	1.29692
		1.05592	0.25142	0.358149	0.518265
		0.426287	0.301332	0.726337	0.399426
		1.22138	0.322102	0.473762	0.74901
		0.521209	0.325239	0.803934	0.912004
		1.59847	0.308669	0.791779	0.864734
		0.891163	0.950442	0.111304	0.641255
		1.38997	0.528101	0.69243	1.69472
		0.660163	0.330398	0.774563	1.14622
		2.23719	0.273609	0.899097	0.723104
		0.987648	0.299998	0.808985	0.973605
		1.29852	0.316296	1.32608	2.37614
		2.09099	0.166338	1.08478	1.17582
		1.12304	0.300505	0.724238	1.32998
		1.31713	0.204589	0.535962	1.21122
		1.30522	0.176053	1.08028	1.47269
		1.60205	0.168615	1.23807	0.686953
		1.92528	0.185161	1.26023	0.368719
		1.80594	0.158997	1.19021	0.818587
		1.16326		1.03267	0.318002
		2.07718	0.141968	1.35706	0.635285
		2.26069	0.1173	1.31188	1.0896
			0.21822	2.37608	0.710883
			0.721684	0.149253	0.97116
			0.740894	0.768697	0.682594
			0.163062	0.838225	1.00923
			0.251806	0.857108
			0.111209	1.1784	1.34926
			0.140569	0.57197	0.281418
			0.0881769	0.254938	0.570201
			0.127206	0.895078	0.354272
			0.135559	0.106413	0.71644
			0.0978104	1.2418	0.856084
			0.12135	0.919866	1.02887
			0.131865	1.09215	1.0817
			0.142015	0.334789	0.82341
			0.158074	0.384436	0.594253
			0.0679191	0.228391	1.70307
			0.18513	0.927184	0.876753
			0.165777	0.776804	1.14246
			0.107859	0.208787	0.790021
			0.103974	0.16767	0.316197
			0.34203	0.142769	0.430791
			0.350625	0.134557	0.879076
			0.571173	0.194908	0.974208
			0.525181	0.194347	1.00514
			0.351899	0.285076	2.25038
			0.300934	0.389124	0.758449
			0.37133	0.163303	1.06512
			0.590188	1.14827	1.38509
			1.55473	1.06869	1.21139
			0.375376	1.00587	0.886978
			0.312033	0.713341	0.97308
			0.2543	0.733018	1.51511
			0.595562	0.82082	1.14296
			0.280549	0.663881	0.471062
				0.606405	0.565299
			0.260202	0.669788	0.714193
			0.186325	0.875774	1.34488
			0.169621	0.777577	1.22776
			0.178905	0.614303	1.34711
			0.176577	0.691508	0.488371
			0.281061	0.943132	0.383202
			0.118255	0.972767	1.50802
				1.02442	0.644702
			0.140763	1.02791	1.31464
			0.124512	1.037	1.07002
			0.061238	0.416104	1.20953
			0.0715365	0.993317	1.35357
			0.158983	0.695714	1.3272
			0.0812113	1.23291	0.865615
			0.126877	1.42221	1.59939
			0.140603	0.381138	1.39979
			0.130802	0.357869	0.722948
			0.168843	1.39449	0.963304
			0.121914	1.34876	1.45595
			0.109022	0.181624	0.992594
				0.369708	1.75945
			0.242914	0.282777	0.728776
			0.170096	1.57826	1.0876
			0.109285	1.33542	0.591466
			0.101886	1.6561	1.96672
			0.0912841	1.2424	1.68287
			0.460615	0.924518	1.77911
			0.112526	0.877059	1.24454
			0.143792	0.584303	1.59863
			0.737399	0.43779
			0.156508	0.468852	1.0999
			0.0813421		1.3477
			0.146568	0.13233	3.64239
			0.0331116	1.23876	1.92786
			0.0685771	1.09037	1.33815
			0.113336	0.97011	1.59
			0.107055	0.291799	1.83433
				0.153555	0.528115
			0.229805	1.18247	0.812556
			0.130866	0.316971	0.586292
			0.278911	0.748279	0.480033
			0.117268	1.99357	0.43628
			0.176028	4.23971	0.38979
			0.142347	0.37597	0.714286
				3.29725	0.42098
			0.433998	0.745852	0.395806
			0.218128	1.27483	0.43065
			0.257022	0.500019	0.58584
			3.01809	1.95248	1.04682
			0.158017	0.470322	0.544503
			0.207567	1.0626	0.773986
			0.0813979	0.531654	0.575371
			0.0972399	0.470211	0.635235
			0.124602	0.785013	0.411726
			0.312042	0.706388	0.449539
			0.14443	0.0958221	0.569874
			0.180972	1.49661	0.568223
			0.153357	0.710511	0.7152
			1.36973	0.724587	0.842794
			0.47462	0.458312	0.374429
			1.11647	0.798658	0.321653
			0.318055	1.0488	0.604516
			0.135536	1.02839	0.463756
			0.149755	1.30196	0.352414
			0.113252	1.26827	0.956278
			0.100881	1.20259	0.60924
			0.189391	0.0647815	0.844872
			0.190934	0.312979	0.8659
			0.273276	1.46346	0.822358
			0.17976	0.489651	2.0544
			0.20221	3.2727	1.74214
			0.209901	3.3775	3.41439
			0.20143	2.32562	4.0484
			0.188561	2.55758	0.808114
			0.169523	2.2048	1.10932
			0.252269	2.52139	1.04208
			0.226377	2.4976	1.09848
			0.199795	3.1351	0.79957
			0.175777	0.487057	0.726209
			0.151085	0.304213	1.28518
			0.236608	0.391279	1.12855
			0.287351	3.22031	0.790202
			0.64081	3.04384	1.4823
			0.381139	3.25702	1.2981
			0.141235	3.00468	1.99018
			0.277539	0.471154	1.91665
			0.158833	0.50857	1.7724
			0.121383	2.74447	0.759348
				2.67091	0.571451
				1.9151	0.866137
				0.855255	1.00684
				1.78089	1.31448
				0.795346	1.4124
				1.1614	1.39788
				1.25073	1.47801
				1.37439	3.16598
				1.86904	2.29124
				1.55952	1.67684
				3.20137	2.12777
				2.49163	3.20731
				2.28167	2.37441
					2.32889
				0.171013	2.30917
				1.31243	2.21261
				0.890586	2.67151
				0.253134	2.68253
				0.904164	2.05451
				0.810534	3.0599
				1.08629	2.49474
				1.12258
				0.434308	0.73316
				0.403667	1.3642
				0.405775	1.97848
				0.650326	1.81949
				0.744875	1.10824
				0.288973	0.984313
				0.14531	0.602251
				0.546847	0.608471
				0.962363	0.445336
				0.295549	0.583516
				0.49841	0.672091
				0.884825	0.696031
				0.224453	1.20532
				1.21194	0.403939
				0.96679	1.19338
				0.806701	2.09224
				0.136735	2.52925
				0.873079	1.11226
				0.719481	0.694426
				0.147496	0.827821
				0.361498	0.871759
				1.28984	1.16409
				0.615497	1.10548
				1.00891	1.01188
				1.13382	1.85249
				2.81105	0.956602
					0.824574
				0.292801	0.298892
				0.160158	0.659483
				0.142614	1.29354
				1.4142	0.766277
				2.03096	0.491263
				0.219054	0.999394
				0.534459	0.63383
				0.542557	0.785754
				0.757589	0.724911
				0.757589	0.658458
				0.183775	0.43695
				0.196783	0.690565
				1.16178	0.871328
				0.311475	0.56947
				0.307698	0.78738
				0.241352	0.501675
				0.115277	0.579375
				1.62811	0.602354
				2.50818	0.429557
				0.288482	0.46689
				0.338054	0.398635
				2.24528	0.694191
				2.32786	0.923232
				3.60908
				0.488127	2.13336
				0.531962	0.714378
				0.277638	1.72418
				0.344951	1.43251
				1.277	1.80283
				1.20437	1.32073
				1.22635	3.36583
				1.93662	3.20953
				0.226517	0.684559
				2.1053	0.774101
					1.83476
					1.6207
					0.832593
					1.1643
					1.34958
					1.29674
					1.32428
					1.73709
					1.93035
					2.84815
					2.549
					2.62047
					1.89789
					3.67674
					3.84965
					1.05703
					1.18277
					1.16161
					2.53641
					2.46756
					2.78402
					2.69585
					4.2751
					1.05545
					1.35243
					2.03708
					3.16192
					0.97024
					0.949875
					0.897217
					0.879773
					2.43049
					0.832538
					1.40771
					1.44968
					1.43618
					1.75804
					0.89465
					1.05056
					1.1168
					0.778038
					1.0995
					1.17124

## Sheet: Fig4e
wild type emL	16724 (+/+) lL	16724 (+/+) Z	16724 (+/+) P	Top6blW562A/W562A emL	W lL	W Z	W P	Top6blΔ17Cter/Δ17Cter emL	D4 lL	D4 Z	D4 P
19	134	170	40	1	1	1	1	2	176	81	65
3	220	257	1	1	2	102	1	2	202	56	1
2	3	119	11	1	1	82	10	128	150	44	1
1	6	211	4	1	1	81	1	22	187	31	1
34	11	142	66	34	3	73	28	35	66	179	82
1	14	182	58	33	6	55	50	1	1	172	7
81	9	273	12	9	3	37	1	1	2	218	12
3	2	133	11	13	2	116	1	3	2	49	4
1	1	155	47	1	1	134	1	1	35	173	3
117	1	153	133	1	2	149	1	2	26	231	1
3	206	114	57	1	3	210	1	3	66	71	2
222	187	248	40	1	2	231	28	3	35	43	1
3	253	131	47	1	5	158	63	2	2	113	2
5	46	131	7	1	1	168	6	1	14	107	59
1	229	194	61	1	19	11	5	1	31	173	94
5	157	117	49	3	8	166	62	4	10	1	1
15	199	179	41	1	50	160	29	2	24	121	8
51	186	104	81	2	40	163	27	5	89	4	5
2	199	110	69	1	54	97	28		1	1	12
4	181	124	1	4	1	217	2		3	1	69
4	214	219	1	1	2	152	1		18	202	1
52	123	105	1	2	1	26	30		29	95	1
45	4	133	1	4	37	27	1		29	146	4
201	12	227	6	2	59	153	1		133	44	6
7	182	184	2	4	3	14	4		158	60	4
191	138	113	55	13	93	1	5		4	53	1
162	179	134	21	10	6	1	1		5	184	3
97	77	115	28	6	2	49	1		81	142	1
1	63	200	1	7	1	17	1		109	171	54
32	91	6	42	1	12	49	133		97	198	91
10	127	47	45	1	18	46	136		3	158	24
27	246	214	20	1	31	61	64		6	197	35
38	211	10	30	14	26	85	40		3	111	28
25	231	112	56	1	25	19	25		1	145	26
3	139	4	37	1	21	19	45		12	207	4
106	118	76	1	12	14	1	31		1	296	70
116	181	88	1	1	11	22	38		1	151
2	165	1	1	2	7	19	46		1	27
13	110	2	5	2	27	11	62		14	164
12	1	142	69	10	5	11	25		107	177
180	83	102	80	2	10	22	1		114	149
177	168	147	28	9	9	1	28		1	26
1	181	253	28	1	5	1	80		1	132
1	193	193	30	6	5	146	4		1	173
1	74	181	15	4	4	155	5		4	107
1	90	138	17	1	35	164	8			110
1	81	165	24	1	10	1	3			52
1	42	132	9	14	10	82	6			11
2	34	185	8	11	18	127	4			147
1	50	196	12	4	18	95	4			26
1	31	208	23		18	104	1			23
6	155	198	27		24	75	35			68
1	84	219	4		52	125	1			132
63	71	17	7		50	50	1			169
160	10	13	1		38	157	2			74
149		9	1		36	44	1			146
1		3	1		26	86	2			167
1		1	1		3	40	8			117
1		1	1		44	119	4			3
2		3	1		30	23	6			1
1		104	1		30	18	1			94
17		79	1		30	131	1			12
11		1	1		2	101	29			46
8		1	1			26	22			72
5		93	1			52	1			7
7		92	10			14	2			120
9		166	1			23	78
85		171	1			99	1
1		127	1			109	22
134		101	49			8	27
134		48	47			16	31
180		53	89			18	1
1		42	1			137	25
1		212	1			7	1
2		188	1			103	39
9		147	36			86	21
1		143	3			73	1
1		153	1			186	3
44		91	1			205	2
30		100	1			70	12
28		108	41			74	1
97		169	28			2	1
70		87	5			141	2
52		3	1			188	3
46		4	1			193	1
68		73	1			1	58
9		90	1			1	25
9		153	1			4	26
137		183	75			51	6
128		173	1			86	35
215		173	1			42	50
86		126	1			105	73
138		136	4				1
22		6	1				25
20		11	1				1
		189	1				1
		10	1				40
		3	1				41
		8	20				44
		1	1				23
		3	27				1
		97	1				1
		96	15				18
		104	1				26
		106	1				96
		82	3				74
		84	1				84
		5	1				1
		6	47				1
		7	42				1
		3	8				1
		5	10				25
		192	31				20
		219	23				1
		157	27				1
		13	1				1
		21	42				9
		17	31				1
		134	1				1
		178	47				36
			28				34
			6				1
			89				31
			94				1
			1				65
			1				55
			25				14
			45				1
			22				1
			1				32
			1				18
			23				1
			11				1
			1				1
			19				1
			29				1
			31				6
			3				1
			23				1
			1				1
			1				15
			1				40
			1				58
			1				86
			50				36
			37				57
			33				49
			40				58
			1				95
			20				83
			32				20
			44				24
			43				74
			45				87
			1				69
			1				1
			1				10
			1				18
			1				51
			1				40
			1				37
			1				33
			65				25
			1				1
			1				1
			107				3
			97				32
			128				12
			1				12
			1				16
			22				41
			22				7
			25				2
			25				71
			18				82
			38				47
			29				46
			43				66
			35				32
			33				56
			1				52
			7				30
			18				43
			19				38
			25				34
			12				45
			15				29
			1				27
			40				72
			27				49
			1				4
			1				21
			27				33
			31				36
			1				62
			1				31
			2				37
			1				42
			1				42
			1				18
			1				112
			43				2
			24				8
			24				1
			1				84
			1				1
			1				1
			1
			4
			1
			12
			1
			1
			1
			6
			1
			4
			4
			1
			1
			20
			1
			1
			11
			11
			3
			1
			11
			60
			1
			39
			28
			11
			32
			32
			1
			1
			1
			68
			2
			3
			20
			22
			23
			13
			4
			1
			1
			1
			2
			81
			16
			1
			1
			14
			7
			10
			1
			10
			21
			7

[truncated: 41 more sheets: Fig4e_pvalues, Fig4f, Fig5b, Fig5b_pvalues, Fig5c, Fig5d, Fig5d_pvalues, Fig5e, Fig7a, Fig7b, Fig7c, SupFig7a, Suppl.Fig2, Suppl.Fig4, Suppl.Fig5, Suppl.Fig6, SupFig7a_pvalues, SupFig7c, SupFig7c_pvalues, SupFig7e …]
